# Supplementary material for: Maternal Acylcarnitine Disruption as a Potential Predictor of Preterm Birth in Primigravida: A Preliminary Investigation
Source: Nutrients. 2024 Feb 22;16(5):595. doi: 10.3390/nu16050595 (PMC10934651; doi:10.3390/nu16050595)
Supplement: Supplementary file 1 [file nutrients-16-00595-s001.zip]

Archive with 1 entries (1 files):
- nutrients-2833062-supplementary.pdf
